# Supplementary material for: A link between social isolation during the coronavirus outbreak and social alignment in balcony parties
Source: PLoS One. 2022 Apr 6;17(4):e0264109. doi: 10.1371/journal.pone.0264109 (PMC8985989; doi:10.1371/journal.pone.0264109)
Supplement: S1 File — (XLSX) [file pone.0264109.s003.xlsx]

## Sheet: balcony all18.1
Gender:1 female, -1 male	Age	education: 1 middle school, 2 high school, 3 bachelor, 4 master, 5 phd or higher	country:1 italy,-1 israel	Marriage: 1marrige,0 single	Children: 0 no children, 1 one children,2 2-4childrens, 3 more than 4childrens	how long have you been in quarantine In days	since the corona outbreak I feel more socially isolated	since the corona outbreak I feel lonely	since the corona outbreak I feel anxious	since the corona outbreak I miss face to face social interaction	since the corona outbreak I miss naturalistic interaction with friends\family	balcony parties makes them feel united	it induces positive feeling	people feel more supporting by others	people feel less lonely	it's helps in reducing social isolation	it helps distract people frome their worries	it allows them to connect with their neighbours	it is a good entertainment	it helps in reducing stress and anxiety	did you participate at least once in balcony party :1yes,-1no	balcony party makes me feel great	balcony party makes us feel more united and affiliated	balcony party reduces the feeling of social isolation	balcony party makes me feel less lonely	balcony party makes me feel less anxious	balcony party makes me feel more connected to my neighbors	balcony party helps distract us from worries	preoutbreak party makes me feel great	pre-outbreak party makes us feel more united and affiliated	pre-outbreak party reduces the feeling of social isolation	pre-outbreak party makes me feel less lonely	pre-outbreak party makes me feel less anxious	pre-outbreak party makes me feel more connected to others	pre-outbreak party helps distract us from worries	median_SI:-1 lpw,1 high	median_consequences:-1 low,1 high	median_causes:-1 low, 1 high
1	47	4	1	0	2	17	2	2	2	1	1	2	2	1	2	2	2	5	2	2	-1	Nan	Nan	Nan	Nan	Nan	Nan	Nan	Nan	Nan	Nan	Nan	Nan	Nan	Nan	-1	-1	-1
-1	35	4	-1	1	2	10	4	2	1	3	3	3	2	3	3	3	2	2	2	3	-1	Nan	Nan	Nan	Nan	Nan	Nan	Nan	Nan	Nan	Nan	Nan	Nan	Nan	Nan	-1	-1	-1
-1	58	3	-1	1	2	6	2	1	2	3	3	5	5	5	5	5	5	5	3	5	-1	Nan	Nan	Nan	Nan	Nan	Nan	Nan	Nan	Nan	Nan	Nan	Nan	Nan	Nan	-1	-1	-1
1	27	3	-1	1	2	10	2	2	3	4	4	5	5	5	5	5	5	5	5	5	-1	Nan	Nan	Nan	Nan	Nan	Nan	Nan	Nan	Nan	Nan	Nan	Nan	Nan	Nan	-1	-1	-1
1	62	4	1	1	1	21	1	1	1	3	1	4	4	4	4	3	4	4	2	3	-1	Nan	Nan	Nan	Nan	Nan	Nan	Nan	Nan	Nan	Nan	Nan	Nan	Nan	Nan	-1	-1	-1
1	41	3	1	1	1	30	3	1	2	5	5	3	3	2	3	3	4	2	1	1	-1	Nan	Nan	Nan	Nan	Nan	Nan	Nan	Nan	Nan	Nan	Nan	Nan	Nan	Nan	-1	-1	1
1	26	3	-1	0	0	12	2	1	1	1	3	5	5	5	5	5	5	5	5	Nan	-1	Nan	Nan	Nan	Nan	Nan	Nan	Nan	Nan	Nan	Nan	Nan	Nan	Nan	Nan	-1	-1	-1
-1	27	2	-1	0	0	4	1	1	3	3	3	5	5	4	5	5	5	4	4	Nan	-1	Nan	Nan	Nan	Nan	Nan	Nan	Nan	Nan	Nan	Nan	Nan	Nan	Nan	Nan	-1	-1	-1
1	47	4	1	0	0	30	1	1	3	1	5	1	1	1	2	4	3	2	1	1	-1	Nan	Nan	Nan	Nan	Nan	Nan	Nan	Nan	Nan	Nan	Nan	Nan	Nan	Nan	-1	-1	-1
1	56	4	1	1	0	20	2	1	2	3	3	3	2	1	3	3	3	3	1	2	-1	Nan	Nan	Nan	Nan	Nan	Nan	Nan	Nan	Nan	Nan	Nan	Nan	Nan	Nan	-1	-1	-1
-1	28	4	1	0	0	20	2	1	2	3	4	3	4	3	2	1	3	2	1	2	-1	Nan	Nan	Nan	Nan	Nan	Nan	Nan	Nan	Nan	Nan	Nan	Nan	Nan	Nan	-1	-1	-1
-1	25	3	-1	0	0	7	2	3	2	3	3	3	2	2	3	2	3	2	3	2	-1	Nan	Nan	Nan	Nan	Nan	Nan	Nan	Nan	Nan	Nan	Nan	Nan	Nan	Nan	-1	-1	-1
1	44	4	1	1	0	21	2	2	2	3	4	3	3	4	2	2	2	3	3	2	-1	Nan	Nan	Nan	Nan	Nan	Nan	Nan	Nan	Nan	Nan	Nan	Nan	Nan	Nan	-1	-1	-1
-1	30	5	-1	0	0	11	2	3	1	4	4	3	3	2	3	3	4	2	2	3	-1	Nan	Nan	Nan	Nan	Nan	Nan	Nan	Nan	Nan	Nan	Nan	Nan	Nan	Nan	-1	-1	-1
1	37	3	1	0	0	25	2	2	2	3	2	4	4	3	4	3	4	2	2	3	-1	Nan	Nan	Nan	Nan	Nan	Nan	Nan	Nan	Nan	Nan	Nan	Nan	Nan	Nan	-1	-1	-1
-1	26	3	-1	0	0	7	3	1	3	3	3	4	4	4	3	5	3	3	2	4	-1	Nan	Nan	Nan	Nan	Nan	Nan	Nan	Nan	Nan	Nan	Nan	Nan	Nan	Nan	-1	-1	-1
-1	56	2	-1	1	0	1	3	2	1	4	4	4	4	4	4	4	4	4	2	4	-1	Nan	Nan	Nan	Nan	Nan	Nan	Nan	Nan	Nan	Nan	Nan	Nan	Nan	Nan	-1	-1	-1
-1	26	2	-1	0	0	5	3	2	1	4	4	4	4	4	4	4	4	3	3	4	-1	Nan	Nan	Nan	Nan	Nan	Nan	Nan	Nan	Nan	Nan	Nan	Nan	Nan	Nan	-1	-1	-1
-1	51	4	1	0	0	18	2	1	4	3	4	4	4	4	5	5	4	2	3	4	-1	Nan	Nan	Nan	Nan	Nan	Nan	Nan	Nan	Nan	Nan	Nan	Nan	Nan	Nan	-1	-1	-1
1	52	4	1	0	0	18	3	2	2	2	3	4	4	4	5	4	5	4	3	4	-1	Nan	Nan	Nan	Nan	Nan	Nan	Nan	Nan	Nan	Nan	Nan	Nan	Nan	Nan	-1	-1	-1
1	27	4	1	0	0	20	2	1	2	2	5	5	5	4	5	5	4	1	4	4	-1	Nan	Nan	Nan	Nan	Nan	Nan	Nan	Nan	Nan	Nan	Nan	Nan	Nan	Nan	-1	-1	-1
1	24	3	-1	0	0	2	Nan	1	1	3	3	5	5	4	4	3	4	4	5	5	-1	Nan	Nan	Nan	Nan	Nan	Nan	Nan	Nan	Nan	Nan	Nan	Nan	Nan	Nan	-1	-1	-1
1	27	3	-1	0	0	7	3	1	3	4	4	5	5	5	4	4	5	3	4	5	-1	Nan	Nan	Nan	Nan	Nan	Nan	Nan	Nan	Nan	Nan	Nan	Nan	Nan	Nan	-1	-1	-1
-1	28	4	-1	0	0	14	4	1	1	3	3	3	5	3	5	5	5	5	5	5	-1	Nan	Nan	Nan	Nan	Nan	Nan	Nan	Nan	Nan	Nan	Nan	Nan	Nan	Nan	-1	-1	-1
-1	28	3	-1	1	0	15	3	1	3	4	4	5	5	5	5	5	5	3	4	5	-1	Nan	Nan	Nan	Nan	Nan	Nan	Nan	Nan	Nan	Nan	Nan	Nan	Nan	Nan	-1	-1	-1
1	25	3	-1	1	0	9	1	2	4	1	1	5	5	5	5	5	5	5	5	5	-1	Nan	Nan	Nan	Nan	Nan	Nan	Nan	Nan	Nan	Nan	Nan	Nan	Nan	Nan	-1	-1	-1
1	67	4	1	1	0	22	2	3	3	3	5	5	5	5	5	5	5	5	5	5	-1	Nan	Nan	Nan	Nan	Nan	Nan	Nan	Nan	Nan	Nan	Nan	Nan	Nan	Nan	-1	-1	-1
-1	30	4	1	0	0	14	1	1	1	5	5	1	3	1	1	1	1	1	1	1	-1	Nan	Nan	Nan	Nan	Nan	Nan	Nan	Nan	Nan	Nan	Nan	Nan	Nan	Nan	-1	-1	1
-1	26	3	1	0	0	21	1	1	1	5	5	3	4	3	4	3	3	3	3	3	-1	Nan	Nan	Nan	Nan	Nan	Nan	Nan	Nan	Nan	Nan	Nan	Nan	Nan	Nan	-1	-1	1
1	47	4	1	0	0	17	3	1	3	4	5	4	4	4	4	4	4	4	4	4	-1	Nan	Nan	Nan	Nan	Nan	Nan	Nan	Nan	Nan	Nan	Nan	Nan	Nan	Nan	-1	-1	1
1	23	3	-1	0	0	20	3	2	2	5	5	4	4	4	4	4	4	4	4	4	-1	Nan	Nan	Nan	Nan	Nan	Nan	Nan	Nan	Nan	Nan	Nan	Nan	Nan	Nan	-1	-1	1
1	24	3	-1	0	0	1	3	1	1	5	5	5	5	5	5	5	5	5	5	5	-1	Nan	Nan	Nan	Nan	Nan	Nan	Nan	Nan	Nan	Nan	Nan	Nan	Nan	Nan	-1	-1	1
-1	28	4	-1	1	2	11	5	1	1	3	3	5	5	5	5	5	5	5	5	5	1	5	5	5	5	5	4	Nan	5	4	3	3	4	4	4	-1	-1	-1
1	68	4	1	1	2	27	2	2	2	2	2	2	2	2	2	2	2	2	2	2	1	3	5	3	5	5	3	3	3	3	3	3	3	3	3	-1	-1	-1
-1	43	3	-1	1	2	12	4	1	2	4	4	4	3	3	3	3	2	2	3	2	1	3	5	4	3	3	4	2	3	4	2	2	2	4	2	-1	-1	-1
1	45	3	-1	1	2	11	3	1	1	3	3	3	4	4	4	4	2	5	3	2	1	5	5	5	5	5	5	5	5	4	2	4	2	5	5	-1	-1	-1
1	46	4	-1	1	2	7	2	1	4	4	4	5	4	4	4	3	3	4	4	3	1	5	5	5	5	1	2	4	5	5	5	5	4	4	4	-1	-1	-1
1	41	5	1	1	2	21	3	1	4	3	5	4	5	3	5	3	5	4	4	5	1	4	5	4	1	5	3	5	3	4	4	4	3	4	3	-1	-1	-1
1	43	4	-1	1	2	1	2	2	2	5	5	4	4	4	4	4	3	4	4	2	1	4	4	4	4	4	4	4	3	3	3	3	3	3	3	-1	-1	1
1	18	2	-1	0	2	8	2	2	1	5	5	4	4	4	5	4	5	4	4	4	1	5	5	5	4	4	5	4	5	4	1	4	3	4	5	-1	-1	1
1	43	4	1	0	2	23	3	1	2	5	5	5	5	5	5	5	5	5	5	5	1	4	5	5	5	4	5	5	3	3	3	3	2	3	3	-1	-1	1
1	56	4	1	0	1	12	2	1	2	3	3	2	2	2	2	2	2	2	1	2	1	2	2	2	2	2	2	2	2	2	2	2	2	2	2	-1	-1	-1
1	25	3	-1	1	1	10	3	2	3	4	4	3	4	4	4	4	4	4	2	3	1	5	4	3	5	3	3	2	3	3	3	3	3	3	3	-1	-1	-1
1	51	5	1	1	1	10	2	1	3	3	3	4	4	4	4	4	4	4	4	4	1	4	4	4	4	4	4	4	4	4	4	4	4	4	4	-1	-1	-1
-1	27	2	-1	1	1	7	1	1	3	4	4	4	4	4	4	4	4	4	4	4	1	5	5	5	5	5	5	5	4	4	4	4	4	4	5	-1	-1	-1
1	60	4	1	1	1	30	4	1	1	1	1	5	5	5	5	5	5	5	5	5	1	5	5	5	5	5	5	5	5	5	5	5	5	5	5	-1	-1	-1
1	28	3	-1	1	1	13	2	1	2	5	5	5	2	4	4	4	4	4	4	4	1	3	5	4	4	4	3	4	4	5	4	4	3	3	4	-1	-1	1
1	34	5	1	0	1	23	1	1	3	5	5	5	5	5	5	5	5	5	3	3	1	4	4	5	5	3	5	4	5	5	4	3	4	5	5	-1	-1	1
1	53	4	1	0	0	20	1	1	2	3	2	1	1	1	1	1	1	1	1	1	1	1	2	2	2	1	1	2	1	2	2	2	1	2	2	-1	-1	-1
1	24	3	-1	1	0	20	1	2	4	3	3	2	2	2	3	2	4	4	3	2	1	5	5	5	4	5	5	5	5	4	5	5	4	5	5	-1	-1	-1
1	18	2	-1	0	0	6	3	1	1	3	3	3	3	3	3	2	3	3	3	3	1	4	4	4	4	4	4	4	4	4	4	4	3	4	4	-1	-1	-1
1	22	2	-1	0	0	20	2	1	1	3	3	3	4	3	3	3	3	1	4	3	1	2	3	2	2	3	2	3	3	2	2	2	1	1	3	-1	-1	-1
1	18	2	-1	0	0	1	2	3	3	4	4	3	3	3	3	3	4	3	4	2	1	4	4	5	4	4	4	5	4	4	4	4	4	5	3	-1	-1	-1
-1	26	3	-1	0	0	7	2	2	2	3	3	4	3	4	2	2	4	3	4	3	1	5	5	5	5	5	5	5	5	5	5	5	4	4	4	-1	-1	-1
1	31	3	-1	0	0	7	2	1	2	4	4	3	4	3	4	2	4	4	2	3	1	5	4	4	4	4	3	4	5	4	4	4	4	3	4	-1	-1	-1
1	38	3	-1	0	0	2	3	1	1	2	2	3	4	4	1	3	4	4	3	4	1	5	4	5	4	4	3	4	5	3	4	4	4	5	4	-1	-1	-1
-1	29	4	-1	0	0	6	1	1	2	5	3	4	2	4	4	4	4	3	2	3	1	4	5	5	5	5	5	5	4	4	3	2	2	5	5	-1	-1	-1
1	31	4	1	0	0	20	2	1	2	3	3	3	4	3	5	3	3	3	4	3	1	3	3	3	2	2	3	2	5	3	2	2	2	3	2	-1	-1	-1
-1	32	2	-1	0	0	7	3	2	1	4	4	3	3	4	4	5	5	3	1	3	1	5	4	5	4	5	5	5	5	4	5	5	5	5	5	-1	-1	-1
1	25	2	-1	0	0	11	2	4	2	4	4	4	4	4	3	4	3	4	3	2	1	3	4	4	4	3	4	3	3	3	4	4	2	4	3	-1	-1	-1
-1	24	2	-1	0	0	7	3	1	1	4	4	4	4	4	4	4	4	2	3	3	1	5	4	5	5	5	5	5	3	3	4	4	3	4	5	-1	-1	-1
-1	22	2	-1	1	0	14	2	3	2	2	2	2	4	4	5	4	3	3	4	4	1	4	3	4	4	3	3	3	4	4	3	3	3	4	4	-1	-1	-1
-1	22	2	-1	0	0	14	3	2	1	3	3	3	5	5	3	2	3	4	4	4	1	2	4	4	5	3	2	4	4	2	1	1	1	1	3	-1	-1	-1
-1	24	2	-1	1	0	7	2	2	2	4	4	4	4	4	4	3	4	4	3	3	1	5	4	5	5	5	4	4	4	5	5	5	5	5	4	-1	-1	-1
1	63	4	1	0	0	20	3	3	1	4	4	4	5	3	3	3	4	3	4	4	1	5	5	4	3	2	3	3	4	3	4	2	1	2	3	-1	-1	-1
-1	27	4	-1	0	0	8	2	4	2	4	4	4	4	4	4	4	4	4	2	3	1	5	4	3	5	3	3	3	5	4	3	4	3	5	4	-1	-1	-1
-1	18	2	-1	0	0	7	2	3	1	3	3	4	4	4	4	4	4	4	3	3	1	4	4	5	4	4	5	4	5	5	5	5	5	5	4	-1	-1	-1
1	27	3	-1	0	0	7	2	2	1	4	4	4	4	4	4	4	4	4	3	3	1	2	4	3	3	2	4	2	2	4	3	3	2	4	3	-1	-1	-1
1	67	4	1	1	0	15	2	3	3	4	4	2	3	3	4	4	4	5	4	5	1	2	3	2	5	5	5	5	5	4	3	3	5	5	5	-1	-1	-1
1	19	4	1	0	0	18	3	2	2	5	3	4	5	4	3	4	3	5	4	3	1	5	4	3	4	2	4	3	4	4	4	4	2	2	2	-1	-1	-1
1	26	4	-1	0	0	7	4	2	2	4	4	4	4	4	4	4	4	4	4	4	1	2	5	4	5	3	2	4	4	2	1	1	1	1	3	-1	-1	-1
1	56	4	1	0	0	15	1	1	3	2	3	5	4	4	3	4	4	3	5	5	1	5	4	4	1	2	3	2	4	4	5	2	5	2	5	-1	-1	-1
1	21	2	-1	0	0	25	3	1	1	3	3	5	5	3	4	3	5	4	5	3	1	5	4	3	4	3	3	3	5	4	3	4	3	5	4	-1	-1	-1
1	23	2	-1	0	0	24	2	2	1	2	2	2	5	5	4	4	4	4	5	5	1	3	3	3	4	3	4	4	3	3	2	3	2	3	4	-1	-1	-1
1	22	2	-1	0	0	18	2	2	3	4	4	4	4	4	4	4	5	5	5	4	1	5	3	4	3	3	4	4	3	3	4	3	3	4	4	-1	-1	-1
1	23	2	-1	0	0	7	2	2	4	4	4	4	4	4	4	4	5	5	4	5	1	4	4	3	3	3	4	3	4	4	3	4	5	5	5	-1	-1	-1
1	22	2	-1	0	0	21	3	2	3	4	4	4	5	5	4	4	5	4	4	5	1	3	5	4	4	4	3	4	4	5	4	4	3	3	4	-1	-1	-1
1	21	3	-1	0	0	6	4	3	1	4	4	4	4	5	4	5	5	5	4	4	1	3	4	4	4	3	4	4	4	4	4	4	3	5	3	-1	-1	-1
-1	22	2	-1	0	0	22	2	1	3	4	4	4	4	5	5	5	3	5	5	5	1	4	4	4	4	4	5	5	4	3	3	3	2	3	3	-1	-1	-1
-1	27	3	-1	0	0	12	2	1	3	3	3	5	5	5	5	5	5	3	4	5	1	3	4	4	4	3	4	3	3	3	4	4	2	4	3	-1	-1	-1
1	27	2	-1	0	0	7	3	1	2	4	4	5	5	5	5	5	5	5	3	4	1	4	3	4	4	3	5	3	4	4	3	3	3	4	4	-1	-1	-1
1	25	2	-1	0	0	4	1	3	1	4	4	4	5	5	5	5	5	5	4	5	1	5	5	5	5	3	4	5	5	5	5	5	5	5	5	-1	-1	-1
1	23	2	-1	0	0	21	3	2	1	4	4	4	5	5	5	5	5	5	5	5	1	5	5	5	5	5	4	4	5	5	5	5	4	5	4	-1	-1	-1
1	24	2	-1	0	0	7	3	3	2	4	4	4	5	5	5	5	5	5	5	5	1	5	5	5	5	4	5	5	5	5	5	5	5	5	5	-1	-1	-1
1	26	3	-1	0	0	14	3	1	1	1	1	5	5	5	5	5	5	5	5	5	1	5	5	5	5	5	5	5	5	5	5	5	5	5	5	-1	-1	-1
1	24	3	-1	0	0	4	3	2	1	3	3	5	5	5	5	5	5	5	5	5	1	3	4	4	4	4	3	4	4	4	4	4	4	4	4	-1	-1	-1
-1	19	2	-1	0	0	5	5	1	1	3	3	5	5	5	5	5	5	5	5	5	1	2	3	2	2	3	2	3	3	2	2	2	1	1	3	-1	-1	-1
1	24	3	-1	0	0	5	3	1	4	4	4	5	5	5	5	5	5	5	5	5	1	3	3	4	4	3	4	4	4	4	5	4	4	4	5	-1	-1	-1
1	64	2	-1	1	0	2	2	1	3	5	5	4	4	4	3	3	3	3	3	3	1	4	4	4	4	1	4	4	4	4	4	4	2	4	4	-1	-1	1
1	66	4	1	0	0	15	3	2	1	4	5	4	4	4	4	4	4	4	3	4	1	4	4	4	3	3	4	4	4	4	4	3	2	4	5	-1	-1	1
1	28	3	-1	0	0	8	1	1	2	5	5	5	3	5	4	4	4	4	1	5	1	4	4	4	4	4	4	4	5	5	5	5	5	5	5	-1	-1	1
1	27	2	-1	0	0	7	4	1	2	5	4	4	4	4	4	4	4	4	4	4	1	4	4	4	4	3	4	3	4	4	4	4	3	4	4	-1	-1	1
1	21	2	-1	0	0	13	3	1	1	5	5	5	4	5	4	2	5	4	4	4	1	4	5	3	4	1	4	3	4	4	4	3	2	4	3	-1	-1	1
1	25	2	-1	1	0	6	1	3	2	5	5	4	4	4	4	4	5	2	5	5	1	4	4	4	4	4	4	4	4	4	4	4	4	4	4	-1	-1	1
1	31	4	-1	0	0	10	2	1	4	5	5	4	4	3	3	4	5	5	4	5	1	4	4	4	4	3	4	4	4	4	4	4	4	4	4	-1	-1	1
1	23	2	-1	0	0	14	3	1	3	5	5	5	5	4	5	5	4	4	3	4	1	5	5	4	4	4	4	4	4	4	3	4	4	3	4	-1	-1	1
1	24	2	-1	0	0	14	4	2	1	5	5	5	5	5	5	5	5	5	2	4	1	5	5	5	5	3	4	5	5	5	5	5	5	5	5	-1	-1	1
1	22	2	-1	1	0	17	4	1	2	5	5	5	5	5	4	3	5	4	5	5	1	5	3	4	4	3	4	5	5	4	4	5	4	4	5	-1	-1	1
1	22	2	-1	1	0	21	1	3	1	5	5	5	5	5	5	5	5	5	5	5	1	5	5	5	5	5	4	5	5	5	5	5	5	4	5	-1	-1	1
1	27	3	-1	0	0	7	2	1	3	5	5	5	5	5	5	5	5	5	5	5	1	4	4	3	3	4	4	4	4	4	2	3	2	4	3	-1	-1	1
1	22.6	2	-1	0	0	17	4	1	2	5	5	5	5	5	5	5	5	5	5	5	1	5	5	5	5	5	5	5	5	5	5	5	5	5	5	-1	-1	1
1	29	5	-1	0	0	10	5	1	1	5	5	5	5	5	5	5	5	5	5	5	1	5	5	5	5	5	5	5	5	5	4	4	4	5	5	-1	-1	1
1	23	3	-1	0	0	14	3	1	3	5	5	5	5	5	5	5	5	5	5	5	1	5	5	5	5	5	5	5	5	4	5	5	5	5	5	-1	-1	1
1	21	3	-1	0	0	1	3	3	1	5	5	5	5	5	5	5	5	5	5	5	1	5	5	5	5	5	5	5	4	4	4	4	4	4	5	-1	-1	1
1	24	3	-1	0	0	5	2	2	3	5	5	5	5	5	5	5	5	5	5	5	1	5	5	4	4	3	4	4	5	4	3	4	3	5	4	-1	-1	1
1	23	2	-1	0	0	5	Nan	2	3	5	5	5	5	4	4	5	5	5	4	3	1	4	5	5	4	4	4	4	5	5	4	4	4	4	5	1	-1	1
1	49	4	1	1	2	30	5	3	4	4	4	1	1	1	1	1	1	5	1	1	-1	Nan	Nan	Nan	Nan	Nan	Nan	Nan	Nan	Nan	Nan	Nan	Nan	Nan	Nan	-1	1	-1
1	48	4	1	1	2	27	3	4	3	4	3	3	4	3	4	3	4	3	1	4	-1	Nan	Nan	Nan	Nan	Nan	Nan	Nan	Nan	Nan	Nan	Nan	Nan	Nan	Nan	-1	1	-1
1	37	4	1	1	2	30	3	4	4	4	3	3	4	4	4	4	4	4	4	4	-1	Nan	Nan	Nan	Nan	Nan	Nan	Nan	Nan	Nan	Nan	Nan	Nan	Nan	Nan	-1	1	-1
1	49	3	1	1	2	15	5	1	2	5	5	4	4	4	4	4	4	4	1	4	-1	Nan	Nan	Nan	Nan	Nan	Nan	Nan	Nan	Nan	Nan	Nan	Nan	Nan	Nan	-1	1	1
1	41	4	1	0	1	28	3	4	4	4	3	2	2	2	3	1	5	1	1	1	-1	Nan	Nan	Nan	Nan	Nan	Nan	Nan	Nan	Nan	Nan	Nan	Nan	Nan	Nan	-1	1	-1
1	49	4	1	1	1	20	2	4	5	2	3	2	2	4	4	4	4	4	1	1	-1	Nan	Nan	Nan	Nan	Nan	Nan	Nan	Nan	Nan	Nan	Nan	Nan	Nan	Nan	-1	1	-1
-1	33	3	1	1	1	21	4	3	3	4	4	3	3	3	3	3	3	3	3	3	-1	Nan	Nan	Nan	Nan	Nan	Nan	Nan	Nan	Nan	Nan	Nan	Nan	Nan	Nan	-1	1	-1
1	65	4	1	0	1	17	2	5	1	2	2	5	5	5	5	5	5	5	5	5	-1	Nan	Nan	Nan	Nan	Nan	Nan	Nan	Nan	Nan	Nan	Nan	Nan	Nan	Nan	-1	1	-1
1	27	4	1	0	0	22	3	3	4	3	3	1	2	1	1	1	2	1	2	1	-1	Nan	Nan	Nan	Nan	Nan	Nan	Nan	Nan	Nan	Nan	Nan	Nan	Nan	Nan	-1	1	-1
-1	26	3	-1	0	0	10	4	1	3	2	2	3	3	3	3	1	3	3	2	1	-1	Nan	Nan	Nan	Nan	Nan	Nan	Nan	Nan	Nan	Nan	Nan	Nan	Nan	Nan	-1	1	-1
1	60	4	1	0	0	30	2	2	4	2	5	3	4	2	4	1	1	1	5	2	-1	Nan	Nan	Nan	Nan	Nan	Nan	Nan	Nan	Nan	Nan	Nan	Nan	Nan	Nan	-1	1	-1
1	59	4	1	1	0	25	3	3	2	3	3	3	3	2	3	3	3	3	1	3	-1	Nan	Nan	Nan	Nan	Nan	Nan	Nan	Nan	Nan	Nan	Nan	Nan	Nan	Nan	-1	1	-1
1	23	3	1	0	0	20	2	2	4	3	3	3	4	4	2	2	3	4	2	1	-1	Nan	Nan	Nan	Nan	Nan	Nan	Nan	Nan	Nan	Nan	Nan	Nan	Nan	Nan	-1	1	-1
-1	30	4	1	0	0	21	2	3	3	4	2	2	3	3	4	2	4	2	2	3	-1	Nan	Nan	Nan	Nan	Nan	Nan	Nan	Nan	Nan	Nan	Nan	Nan	Nan	Nan	-1	1	-1
1	28	2	-1	0	0	1	5	2	2	3	3	2	2	2	3	3	3	4	3	3	-1	Nan	Nan	Nan	Nan	Nan	Nan	Nan	Nan	Nan	Nan	Nan	Nan	Nan	Nan	-1	1	-1
-1	26	4	1	0	0	15	4	3	2	4	3	2	3	2	3	3	3	3	4	3	-1	Nan	Nan	Nan	Nan	Nan	Nan	Nan	Nan	Nan	Nan	Nan	Nan	Nan	Nan	-1	1	-1
1	56	4	1	1	0	20	3	3	3	4	4	4	4	4	4	4	2	2	1	4	-1	Nan	Nan	Nan	Nan	Nan	Nan	Nan	Nan	Nan	Nan	Nan	Nan	Nan	Nan	-1	1	-1
-1	27	4	1	0	0	20	2	3	4	3	3	4	3	4	5	4	3	4	2	2	-1	Nan	Nan	Nan	Nan	Nan	Nan	Nan	Nan	Nan	Nan	Nan	Nan	Nan	Nan	-1	1	-1
1	25	4	1	0	0	21	4	4	4	3	3	3	4	4	3	4	4	4	2	3	-1	Nan	Nan	Nan	Nan	Nan	Nan	Nan	Nan	Nan	Nan	Nan	Nan	Nan	Nan	-1	1	-1
1	58	4	1	1	0	15	4	2	3	4	3	4	4	3	3	4	4	4	2	3	-1	Nan	Nan	Nan	Nan	Nan	Nan	Nan	Nan	Nan	Nan	Nan	Nan	Nan	Nan	-1	1	-1
-1	24	2	-1	0	0	5	3	2	4	4	4	5	4	4	4	3	3	4	5	3	-1	Nan	Nan	Nan	Nan	Nan	Nan	Nan	Nan	Nan	Nan	Nan	Nan	Nan	Nan	-1	1	-1
-1	24	2	-1	0	0	6	3	4	3	4	4	4	5	4	5	5	5	5	5	4	-1	Nan	Nan	Nan	Nan	Nan	Nan	Nan	Nan	Nan	Nan	Nan	Nan	Nan	Nan	-1	1	-1
1	23	2	-1	1	0	18	3	4	3	4	4	4	5	5	5	5	5	5	5	5	-1	Nan	Nan	Nan	Nan	Nan	Nan	Nan	Nan	Nan	Nan	Nan	Nan	Nan	Nan	-1	1	-1
1	60	4	1	0	0	21	2	2	4	4	5	2	2	2	2	2	2	2	2	2	-1	Nan	Nan	Nan	Nan	Nan	Nan	Nan	Nan	Nan	Nan	Nan	Nan	Nan	Nan	-1	1	1
1	31	4	1	0	0	20	3	2	3	5	5	3	2	3	4	3	3	3	3	3	-1	Nan	Nan	Nan	Nan	Nan	Nan	Nan	Nan	Nan	Nan	Nan	Nan	Nan	Nan	-1	1	1
1	25	3	-1	0	0	10	2	2	4	5	5	4	3	4	3	3	4	4	3	3	-1	Nan	Nan	Nan	Nan	Nan	Nan	Nan	Nan	Nan	Nan	Nan	Nan	Nan	Nan	-1	1	1
1	30	4	-1	1	0	5	2	3	3	5	5	5	5	4	5	5	5	2	2	3	-1	Nan	Nan	Nan	Nan	Nan	Nan	Nan	Nan	Nan	Nan	Nan	Nan	Nan	Nan	-1	1	1
1	32	1	-1	0	0	14	3	1	4	5	5	5	5	3	5	5	4	4	5	3	-1	Nan	Nan	Nan	Nan	Nan	Nan	Nan	Nan	Nan	Nan	Nan	Nan	Nan	Nan	-1	1	1
-1	27	2	-1	0	0	8	1	5	2	5	5	5	5	5	4	5	5	5	5	1	-1	Nan	Nan	Nan	Nan	Nan	Nan	Nan	Nan	Nan	Nan	Nan	Nan	Nan	Nan	-1	1	1
-1	50	5	1	0	0	22	3	4	1	4	5	5	5	5	5	5	5	5	3	5	-1	Nan	Nan	Nan	Nan	Nan	Nan	Nan	Nan	Nan	Nan	Nan	Nan	Nan	Nan	-1	1	1
1	20	3	-1	0	0	19	4	1	3	5	5	5	5	5	5	5	5	5	4	5	-1	Nan	Nan	Nan	Nan	Nan	Nan	Nan	Nan	Nan	Nan	Nan	Nan	Nan	Nan	-1	1	1
1	58	2	-1	1	2	11	5	1	4	4	4	3	3	3	3	3	3	3	3	3	1	5	4	4	5	4	2	4	4	2	4	5	2	4	5	-1	1	-1
1	47	4	1	1	2	15	3	3	4	4	3	3	3	4	4	3	2	3	2	4	1	2	2	3	3	4	3	3	4	3	3	2	2	2	4	-1	1	-1
1	48	3	1	1	2	21	4	4	4	4	2	4	4	4	4	2	4	2	4	2	1	3	1	5	3	3	2	4	2	2	4	4	2	4	4	-1	1	-1
1	44	4	1	0	2	15	2	2	5	3	3	4	5	4	4	4	4	4	4	4	1	3	4	4	4	3	3	3	4	4	3	3	3	4	3	-1	1	-1
1	45	4	-1	1	2	9	2	3	4	4	4	5	5	5	4	4	3	4	4	4	1	2	2	2	3	3	2	3	4	4	4	4	4	4	4	-1	1	-1
1	54	4	1	1	2	20	4	2	4	4	4	4	5	4	5	5	5	5	3	4	1	4	4	4	3	4	3	5	5	3	4	4	1	4	4	-1	1	-1
1	22	4	1	1	2	17	4	4	3	3	4	4	5	5	5	5	5	5	5	5	1	5	5	5	5	5	5	5	5	4	5	5	5	5	5	-1	1	-1
1	33	5	1	0	2	27	3	3	3	3	3	5	5	5	5	5	5	5	5	5	1	1	1	1	2	2	5	5	5	5	5	5	3	3	5	-1	1	-1
1	54	3	-1	0	2	10	5	2	3	5	5	3	4	4	3	2	3	3	3	2	1	2	3	3	3	3	2	2	2	3	2	2	2	2	2	-1	1	1
1	58	4	1	1	2	16	5	2	3	5	5	5	5	5	5	5	5	5	2	5	1	5	5	5	5	1	3	3	2	2	2	2	2	2	2	-1	1	1
1	35	1	-1	1	2	10	4	1	3	5	5	5	5	3	5	5	5	5	5	5	1	5	5	5	5	5	5	5	5	5	5	5	5	5	5	-1	1	1
1	55	4	1	1	2	25	5	1	4	5	5	5	5	5	5	5	5	5	5	5	1	5	5	5	5	5	5	5	5	5	5	5	5	5	5	-1	1	1
1	49	4	1	1	1	22	2	3	3	3	2	2	3	3	3	2	5	2	2	3	1	1	2	3	4	5	2	3	3	3	2	3	2	3	4	-1	1	-1
1	52	1	1	1	1	21	2	3	3	3	3	2	3	3	3	3	4	2	3	3	1	3	3	3	4	5	2	2	3	3	2	3	3	3	Nan	-1	1	-1
1	26	4	-1	0	1	8	1	5	2	5	5	3	4	3	3	3	3	2	3	3	1	4	4	4	4	4	4	4	3	3	3	3	3	3	3	-1	1	1
1	24	3	-1	0	1	16	2	2	4	5	5	5	5	5	5	5	5	4	5	5	1	5	5	5	5	5	4	5	5	4	3	3	4	4	4	-1	1	1
1	29	2	-1	0	0	4	2	3	3	3	3	3	2	3	3	3	2	3	1	2	1	5	5	5	4	5	4	5	5	5	5	5	5	5	5	-1	1	-1
1	58	4	1	1	0	26	3	3	3	3	3	3	3	3	3	3	3	2	2	3	1	2	3	2	1	4	3	2	1	2	1	2	3	2	3	-1	1	-1
1	25	2	-1	0	0	2	3	3	4	2	2	4	4	4	3	3	2	2	2	2	1	5	4	4	4	3	4	4	4	4	4	4	3	5	3	-1	1	-1
-1	26	2	-1	0	0	7	4	2	2	3	3	3	3	3	3	4	3	4	4	3	1	4	4	4	4	4	4	4	4	4	4	4	4	4	4	-1	1	-1
1	22	2	-1	0	0	10	3	3	2	3	3	3	4	3	5	3	4	4	3	4	1	3	3	3	3	3	3	4	4	4	4	4	4	5	4	-1	1	-1
-1	26	3	-1	1	0	20	4	3	2	3	3	3	3	3	4	4	4	4	4	4	1	4	4	4	4	1	4	4	4	4	4	4	2	4	4	-1	1	-1
-1	22	2	-1	1	0	14	4	3	2	3	3	3	5	3	4	4	4	3	4	4	1	3	3	4	4	3	3	3	4	3	3	4	2	4	3	-1	1	-1
1	37	4	1	0	0	25	2	4	4	4	4	2	4	4	4	4	4	4	4	4	1	3	2	5	5	3	4	4	4	2	5	5	4	4	4	-1	1	-1
1	26	4	-1	0	0	10	4	2	3	4	4	3	4	4	4	4	4	4	4	4	1	4	5	5	4	4	4	4	5	5	4	4	4	4	5	-1	1	-1
1	26	3	-1	0	0	10	5	3	4	4	4	4	4	4	4	4	4	4	3	4	1	4	4	3	4	2	4	4	4	4	5	5	3	5	5	-1	1	-1
1	23	2	-1	0	0	8	5	1	3	4	4	4	4	4	4	4	4	4	4	4	1	4	4	4	4	4	4	4	4	4	4	4	4	4	4	-1	1	-1
-1	23	2	-1	0	0	12	3	4	2	4	4	4	4	4	4	4	4	4	4	4	1	4	4	4	4	4	4	4	4	4	4	4	4	4	4	-1	1	-1
1	20	2	-1	0	0	30	4	2	3	4	4	4	4	4	4	4	4	4	4	4	1	5	5	5	5	4	5	5	5	5	5	5	5	5	5	-1	1	-1
1	44	1	1	1	0	26	4	3	5	3	3	5	5	5	5	5	5	4	4	5	1	4	4	5	3	4	4	5	2	2	2	2	3	2	3	-1	1	-1
1	25	2	-1	0	0	7	5	1	3	4	4	5	5	5	5	5	5	5	5	5	1	5	4	4	3	3	3	4	5	5	5	4	4	4	5	-1	1	-1
-1	30	1	-1	0	0	9	3	4	3	4	4	5	5	5	5	5	5	5	5	5	1	3	3	4	4	3	3	3	4	3	3	4	2	4	3	-1	1	-1
1	26	1	-1	0	0	6	4	1	3	5	5	3	3	3	3	3	2	4	2	4	1	5	5	5	5	4	4	5	5	5	4	4	4	5	5	-1	1	1
1	28	3	-1	0	0	6	5	3	3	4	5	3	3	2	4	4	3	4	4	2	1	4	4	5	5	3	4	4	4	4	4	4	4	3	4	-1	1	1
1	61	4	1	0	0	18	4	3	2	4	5	4	4	4	4	4	4	3	2	3	1	3	2	3	3	2	Nan	3	4	3	3	3	2	2	3	-1	1	1
1	24	3	-1	0	0	7	2	3	3	5	5	4	4	4	3	4	4	4	4	3	1	4	4	4	4	3	4	3	4	4	4	4	3	4	4	-1	1	1
1	22	3	-1	0	0	20	3	2	3	5	5	5	4	4	4	4	4	4	4	3	1	3	4	3	3	3	4	4	4	4	3	3	3	4	4	-1	1	1
-1	27	3	-1	0	0	7	3	3	2	5	5	4	5	4	5	5	5	5	4	4	1	5	5	5	5	5	5	5	5	5	5	5	5	5	5	-1	1	1
1	25	3	-1	1	0	13	5	1	2	5	5	5	5	4	4	5	5	5	5	4	1	4	5	5	5	5	5	5	5	5	5	5	5	5	5	-1	1	1
1	23	2	-1	0	0	12	5	2	1	5	5	5	5	4	4	4	5	5	5	5	1	3	3	3	3	3	3	4	4	4	4	4	4	5	4	-1	1	1
1	23	2	-1	0	0	14	4	3	1	5	5	5	5	5	5	5	5	5	3	5	1	4	5	5	5	3	5	5	5	5	5	5	5	5	5	-1	1	1
1	24	3	-1	1	0	10	3	1	4	5	5	5	5	5	4	5	5	5	5	5	1	4	5	4	4	3	4	4	4	4	4	3	4	4	4	-1	1	1
1	23	3	-1	0	0	14	3	1	4	5	5	5	5	5	5	5	5	5	5	5	1	4	5	5	5	5	5	5	4	4	3	2	2	5	5	-1	1	1
1	23	2	-1	0	0	14	4	2	2	5	5	5	5	5	5	5	5	5	5	5	1	5	5	5	4	5	5	5	5	4	5	5	4	5	5	-1	1	1
1	47	4	1	1	2	20	3	4	4	3	5	2	3	4	4	3	5	4	2	4	-1	Nan	Nan	Nan	Nan	Nan	Nan	Nan	Nan	Nan	Nan	Nan	Nan	Nan	Nan	1	1	-1
-1	44	4	1	1	2	21	4	4	4	4	4	4	4	4	4	4	5	5	4	4	-1	Nan	Nan	Nan	Nan	Nan	Nan	Nan	Nan	Nan	Nan	Nan	Nan	Nan	Nan	1	1	-1
1	51	1	1	1	2	20	5	3	5	5	5	5	5	4	5	2	5	4	5	5	-1	Nan	Nan	Nan	Nan	Nan	Nan	Nan	Nan	Nan	Nan	Nan	Nan	Nan	Nan	1	1	1
1	38	4	-1	1	2	6	1	4	4	5	5	5	5	5	5	5	5	5	4	5	-1	Nan	Nan	Nan	Nan	Nan	Nan	Nan	Nan	Nan	Nan	Nan	Nan	Nan	Nan	1	1	1
1	52	2	-1	0	2	8	5	4	4	5	5	5	5	5	5	5	5	5	5	5	-1	Nan	Nan	Nan	Nan	Nan	Nan	Nan	Nan	Nan	Nan	Nan	Nan	Nan	Nan	1	1	1
1	57	4	1	1	1	20	5	2	2	5	5	1	1	1	1	1	1	1	1	1	-1	Nan	Nan	Nan	Nan	Nan	Nan	Nan	Nan	Nan	Nan	Nan	Nan	Nan	Nan	1	1	1
1	45	3	-1	1	1	1	2	4	4	5	5	3	4	4	4	4	4	3	3	4	-1	Nan	Nan	Nan	Nan	Nan	Nan	Nan	Nan	Nan	Nan	Nan	Nan	Nan	Nan	1	1	1
1	63	4	1	1	1	18	5	4	3	5	4	3	4	4	5	4	4	5	4	4	-1	Nan	Nan	Nan	Nan	Nan	Nan	Nan	Nan	Nan	Nan	Nan	Nan	Nan	Nan	1	1	1
1	36	3	1	0	0	21	2	5	5	5	2	1	1	1	1	1	1	1	1	1	-1	Nan	Nan	Nan	Nan	Nan	Nan	Nan	Nan	Nan	Nan	Nan	Nan	Nan	Nan	1	1	-1
-1	22	2	-1	0	0	7	4	4	3	4	4	4	3	3	3	3	3	4	2	4	-1	Nan	Nan	Nan	Nan	Nan	Nan	Nan	Nan	Nan	Nan	Nan	Nan	Nan	Nan	1	1	-1
1	23	2	-1	0	0	18	5	5	3	4	4	4	4	2	2	5	3	4	2	3	-1	Nan	Nan	Nan	Nan	Nan	Nan	Nan	Nan	Nan	Nan	Nan	Nan	Nan	Nan	1	1	-1
1	56	4	1	1	0	21	4	4	4	4	4	3	4	5	5	3	4	4	2	4	-1	Nan	Nan	Nan	Nan	Nan	Nan	Nan	Nan	Nan	Nan	Nan	Nan	Nan	Nan	1	1	-1
1	25	4	1	0	0	19	4	5	4	4	4	4	5	4	4	4	3	5	4	3	-1	Nan	Nan	Nan	Nan	Nan	Nan	Nan	Nan	Nan	Nan	Nan	Nan	Nan	Nan	1	1	-1
1	24	2	-1	0	0	10	3	4	5	5	4	4	5	4	4	5	4	4	5	Nan	-1	Nan	Nan	Nan	Nan	Nan	Nan	Nan	Nan	Nan	Nan	Nan	Nan	Nan	Nan	1	1	1
1	22	3	-1	1	0	9	5	5	5	5	5	5	5	5	5	5	5	5	3	Nan	-1	Nan	Nan	Nan	Nan	Nan	Nan	Nan	Nan	Nan	Nan	Nan	Nan	Nan	Nan	1	1	1
1	64	1	1	0	0	20	5	4	4	4	5	2	2	2	2	2	2	1	1	1	-1	Nan	Nan	Nan	Nan	Nan	Nan	Nan	Nan	Nan	Nan	Nan	Nan	Nan	Nan	1	1	1
1	64	4	1	0	0	21	4	4	3	5	4	2	2	1	1	2	5	3	2	2	-1	Nan	Nan	Nan	Nan	Nan	Nan	Nan	Nan	Nan	Nan	Nan	Nan	Nan	Nan	1	1	1
1	22	3	1	0	0	60	5	2	3	4	5	3	5	4	4	4	4	3	4	4	-1	Nan	Nan	Nan	Nan	Nan	Nan	Nan	Nan	Nan	Nan	Nan	Nan	Nan	Nan	1	1	1
1	32	3	-1	0	0	8	5	1	3	5	5	3	5	4	3	4	5	5	4	2	-1	Nan	Nan	Nan	Nan	Nan	Nan	Nan	Nan	Nan	Nan	Nan	Nan	Nan	Nan	1	1	1
1	38	3	-1	0	0	7	4	4	3	5	5	4	4	3	3	4	4	4	5	4	-1	Nan	Nan	Nan	Nan	Nan	Nan	Nan	Nan	Nan	Nan	Nan	Nan	Nan	Nan	1	1	1
-1	22	2	-1	0	0	14	5	3	1	5	5	5	4	4	5	5	2	4	5	4	-1	Nan	Nan	Nan	Nan	Nan	Nan	Nan	Nan	Nan	Nan	Nan	Nan	Nan	Nan	1	1	1
1	57	4	1	0	0	21	5	5	5	5	5	3	4	4	4	4	5	5	4	5	-1	Nan	Nan	Nan	Nan	Nan	Nan	Nan	Nan	Nan	Nan	Nan	Nan	Nan	Nan	1	1	1
-1	21	2	-1	0	0	23	5	3	5	5	5	5	5	4	4	5	4	5	3	4	-1	Nan	Nan	Nan	Nan	Nan	Nan	Nan	Nan	Nan	Nan	Nan	Nan	Nan	Nan	1	1	1
1	26	2	-1	0	0	5	2	3	4	5	5	5	5	4	4	5	5	5	4	3	-1	Nan	Nan	Nan	Nan	Nan	Nan	Nan	Nan	Nan	Nan	Nan	Nan	Nan	Nan	1	1	1
1	40	3	-1	0	0	14	3	5	5	5	5	4	4	4	5	4	5	5	4	5	-1	Nan	Nan	Nan	Nan	Nan	Nan	Nan	Nan	Nan	Nan	Nan	Nan	Nan	Nan	1	1	1
1	23	2	-1	0	0	5	5	4	4	5	5	5	4	5	5	4	5	5	5	4	-1	Nan	Nan	Nan	Nan	Nan	Nan	Nan	Nan	Nan	Nan	Nan	Nan	Nan	Nan	1	1	1
1	24	2	-1	0	0	12	5	4	5	5	5	5	5	5	5	5	5	5	4	4	-1	Nan	Nan	Nan	Nan	Nan	Nan	Nan	Nan	Nan	Nan	Nan	Nan	Nan	Nan	1	1	1
1	63	1	1	1	0	23	5	5	5	5	5	5	5	5	5	5	5	4	4	5	-1	Nan	Nan	Nan	Nan	Nan	Nan	Nan	Nan	Nan	Nan	Nan	Nan	Nan	Nan	1	1	1
1	30	4	1	0	0	21	3	4	5	5	5	5	5	5	5	5	5	5	5	5	-1	Nan	Nan	Nan	Nan	Nan	Nan	Nan	Nan	Nan	Nan	Nan	Nan	Nan	Nan	1	1	1
1	36	1	1	1	3	23	4	4	3	4	4	4	4	3	4	4	4	4	4	4	1	4	2	3	4	4	4	4	4	3	4	4	4	4	4	1	1	-1
1	50	4	1	1	2	15	3	5	4	5	5	3	2	3	3	3	1	3	1	1	1	2	3	2	1	1	1	1	5	3	3	4	4	2	4	1	1	1
1	56	4	1	1	2	17	5	5	5	5	5	5	5	5	5	5	3	5	2	4	1	2	1	2	3	5	3	3	5	5	5	3	5	4	4	1	1	1
1	36	4	1	1	2	27	4	5	5	5	4	4	5	5	5	4	5	5	3	4	1	4	3	3	5	4	3	4	3	3	5	4	4	4	4	1	1	1
1	23	2	-1	0	2	20	3	5	2	5	5	5	5	4	4	4	5	5	5	5	1	5	5	5	4	4	5	4	5	4	1	4	3	4	5	1	1	1
1	47	4	1	1	2	19	5	3	3	5	5	5	5	5	5	5	5	5	4	4	1	Nan	Nan	Nan	Nan	Nan	Nan	Nan	5	4	4	4	5	4	5	1	1	1
1	41	4	1	1	2	30	5	5	5	5	5	5	5	5	5	5	5	5	4	4	1	2	2	2	2	2	4	5	4	4	5	4	5	4	4	1	1	1
1	53	4	-1	1	2	7	4	1	4	5	5	5	5	5	5	5	5	5	5	5	1	5	5	4	4	4	5	4	5	5	4	4	4	5	4	1	1	1
1	48	1	1	1	2	10	3	3	4	5	5	5	5	5	5	5	5	5	5	5	1	5	5	5	5	5	5	5	5	5	5	5	5	5	5	1	1	1
1	28	2	-1	1	2	8	5	1	5	5	5	5	5	5	5	5	5	5	5	5	1	3	4	3	3	3	4	4	4	4	3	3	3	4	4	1	1	1
1	52	4	1	1	2	20	5	5	5	5	5	5	5	5	5	5	5	5	5	5	1	3	1	3	5	5	5	5	4	5	5	4	5	5	5	1	1	1
1	70	5	1	1	1	18	4	4	4	4	3	4	4	4	4	3	3	3	3	3	1	2	1	1	2	2	4	4	4	4	4	5	4	5	5	1	1	-1
1	30	3	-1	1	1	5	3	4	4	4	4	4	5	5	4	5	4	4	4	4	1	4	4	4	3	3	4	3	4	4	5	5	3	4	4	1	1	-1
1	42	4	1	1	1	16	4	5	5	4	4	5	5	5	4	4	5	5	5	4	1	4	5	5	5	5	5	5	5	5	5	5	5	5	5	1	1	-1
1	33	4	1	1	1	30	4	3	4	5	4	3	3	3	4	4	2	3	2	2	1	4	3	2	2	2	1	2	4	4	5	5	4	4	3	1	1	1
1	53	4	1	1	1	21	3	3	3	5	5	4	4	4	4	4	4	4	4	4	1	4	4	4	4	4	4	4	4	4	4	4	4	4	4	1	1	1
1	45	4	1	1	1	20	5	3	3	5	5	4	4	4	4	4	4	4	4	4	1	4	4	4	3	3	4	4	4	4	4	4	4	4	4	1	1	1
1	43	4	-1	0	1	9	5	3	5	5	5	5	5	4	4	4	4	4	4	4	1	4	4	5	5	3	4	4	4	4	4	4	4	3	4	1	1	1
1	55	4	1	0	1	15	5	5	5	5	5	5	5	3	5	5	5	5	5	5	1	5	5	5	5	5	5	5	5	5	5	5	5	5	5	1	1	1
1	53	4	1	1	1	29	5	4	5	5	5	5	4	5	5	5	5	5	5	5	1	4	1	5	3	3	5	5	4	4	4	5	5	4	4	1	1	1
1	54	4	1	0	1	14	5	5	5	5	5	5	5	5	5	5	5	5	5	5	1	5	4	5	5	5	5	5	5	5	5	5	5	5	5	1	1	1
1	55	4	1	1	1	20	5	5	5	5	5	5	5	5	5	5	5	5	5	5	1	5	5	5	5	5	5	5	5	5	5	5	5	5	5	1	1	1
1	54	4	1	1	1	15	5	5	5	5	5	5	5	5	5	5	5	5	5	5	1	5	5	5	5	5	5	5	5	5	5	5	5	5	5	1	1	1
1	27	3	-1	0	0	9	5	4	4	3	5	2	2	2	2	2	2	2	2	Nan	1	5	4	5	5	5	4	4	4	5	5	5	5	5	4	1	1	-1
-1	24	4	1	0	0	20	4	4	4	4	4	3	4	3	3	3	3	4	4	4	1	3	3	4	3	4	3	4	5	5	5	5	5	4	5	1	1	-1
-1	22	2	-1	0	0	11	4	4	3	4	4	4	3	4	3	3	4	4	4	4	1	4	5	4	4	3	4	4	4	4	4	3	4	4	4	1	1	-1
1	21	2	-1	0	0	20	4	4	4	4	4	4	4	4	3	3	3	4	4	4	1	4	4	3	3	4	4	4	4	4	2	3	2	4	3	1	1	-1
1	23	2	-1	0	0	12	5	5	3	4	4	4	4	4	4	4	4	5	2	3	1	2	2	2	3	3	2	3	4	4	4	4	4	4	4	1	1	-1
-1	28	4	1	0	0	20	5	4	4	5	3	4	4	4	4	4	5	3	4	2	1	3	4	4	4	3	3	3	4	4	4	3	3	3	3	1	1	-1
1	24	2	-1	0	0	16	5	4	2	4	4	4	4	5	3	4	4	3	4	4	1	5	4	4	3	3	3	4	5	5	5	4	4	4	5	1	1	-1
1	23	2	-1	0	0	7	4	3	4	4	4	4	4	4	4	4	4	4	4	4	1	3	3	4	5	3	4	4	4	4	4	4	4	4	4	1	1	-1
1	29	3	-1	1	0	14	3	4	4	4	4	4	4	4	4	4	4	4	4	4	1	3	3	4	3	3	4	4	3	3	4	3	3	4	4	1	1	-1
1	26	3	-1	0	0	7	5	2	4	4	4	4	5	5	4	4	4	5	5	4	1	5	5	5	5	5	5	5	5	4	5	5	5	5	5	1	1	-1
1	26	3	-1	0	0	12	5	3	4	5	5	3	4	4	4	5	5	4	5	Nan	1	3	Nan	4	3	3	4	2	3	4	2	2	2	4	2	1	1	1
1	25	2	-1	1	0	7	2	5	3	5	5	1	1	1	2	1	1	1	1	1	1	4	5	5	5	3	5	5	5	5	5	5	5	5	5	1	1	1
1	60	4	1	0	0	23	5	5	5	5	5	2	2	2	2	2	2	1	2	2	1	5	5	5	5	5	5	5	1	1	1	1	1	1	1	1	1	1
-1	21	2	-1	0	0	4	4	4	5	5	5	5	2	5	2	1	1	1	5	1	1	3	2	4	2	2	1	1	3	1	4	4	5	4	4	1	1	1
1	33	4	-1	1	0	18	3	4	4	5	5	3	3	3	2	3	2	4	2	3	1	5	5	5	5	5	4	4	5	5	5	5	4	5	4	1	1	1
1	25	3	-1	0	0	7	3	3	4	5	5	3	3	3	3	3	3	3	3	4	1	4	5	3	4	1	4	3	5	4	4	5	2	4	3	1	1	1
1	28	4	-1	0	0	7	4	2	3	5	5	3	3	3	3	3	5	4	2	4	1	3	2	4	2	2	1	1	3	1	4	4	5	4	4	1	1	1
1	50	3	-1	1	0	7	4	3	3	5	5	3	4	4	3	3	3	3	3	4	1	4	3	4	3	2	4	4	4	4	5	4	5	5	5	1	1	1
1	28	4	-1	1	0	8	3	4	3	5	5	4	3	4	4	3	4	3	2	3	1	4	4	4	4	4	4	4	5	5	5	5	5	5	5	1	1	1
-1	29	2	-1	1	0	20	4	2	4	5	5	5	4	4	3	3	2	4	3	2	1	2	4	3	3	2	4	2	2	Nan	3	3	2	4	3	1	1	1
1	28	3	-1	0	0	7	4	5	4	5	5	4	3	4	4	4	4	4	2	2	1	5	5	5	5	5	5	5	5	5	5	5	5	5	5	1	1	1
1	23	2	-1	0	0	6	1	4	5	5	5	4	4	4	4	4	4	2	3	4	1	3	4	4	5	4	4	4	4	4	4	4	4	5	5	1	1	1
1	21	3	-1	0	0	14	4	5	3	5	5	3	3	3	4	4	4	4	4	5	1	5	5	5	5	5	5	5	5	5	5	5	4	4	4	1	1	1
1	25	3	-1	0	0	8	5	4	4	5	5	4	4	4	4	4	4	4	2	4	1	5	5	5	5	5	4	5	5	4	4	4	4	5	5	1	1	1
-1	33	3	1	0	0	26	5	3	2	4	5	4	5	4	4	3	5	4	3	3	1	5	4	3	4	3	4	5	5	4	3	3	2	4	5	1	1	1
1	25	3	-1	0	0	6	4	2	4	5	5	4	4	4	4	4	4	5	2	4	1	5	3	4	4	3	5	4	5	4	4	4	4	5	5	1	1	1
1	22	2	-1	0	0	14	4	3	4	5	5	5	4	4	4	4	4	3	3	4	1	3	4	4	4	4	3	4	4	4	4	4	4	4	4	1	1	1
1	22	2	-1	0	0	14	4	3	3	5	5	5	5	4	4	4	3	4	3	4	1	5	4	5	4	4	3	4	5	3	4	4	4	5	4	1	1	1
1	26	3	-1	1	0	8	3	2	5	5	5	4	4	4	4	4	4	4	4	4	1	4	5	5	5	5	5	Nan	5	5	5	5	5	5	5	1	1	1
1	23	2	-1	0	0	11	5	3	4	5	5	4	4	4	4	4	4	4	4	4	1	4	4	4	4	4	4	4	4	4	4	4	3	4	4	1	1	1
1	22	2	-1	0	0	24	3	2	4	5	5	5	5	5	3	4	4	4	4	3	1	4	4	3	4	2	4	4	4	4	5	5	3	5	5	1	1	1
1	21	3	-1	0	0	14	5	4	2	5	5	5	5	5	4	3	4	4	3	4	1	4	4	3	3	3	4	3	4	4	3	4	5	5	5	1	1	1
1	35	3	-1	1	0	4	5	4	3	5	5	4	5	3	4	4	5	3	5	4	1	5	4	4	4	4	3	4	5	4	4	4	4	3	4	1	1	1
1	24	2	-1	0	0	19	5	5	5	5	5	5	4	4	4	4	4	4	4	4	1	4	4	5	4	4	4	4	5	5	5	5	5	5	5	1	1	1
1	23	2	-1	1	0	16	4	2	4	5	5	5	5	5	3	4	3	5	4	4	1	4	5	4	4	3	4	4	5	4	3	4	3	5	4	1	1	1
-1	24	2	-1	0	0	21	4	4	2	5	5	5	4	4	4	4	4	5	4	4	1	4	4	4	4	4	4	4	5	5	5	5	5	5	5	1	1	1
1	24	2	-1	0	0	15	5	5	3	5	5	5	4	3	4	4	5	4	4	5	1	5	5	5	5	5	5	5	3	3	4	4	3	4	5	1	1	1
1	24	1	-1	0	0	23	5	5	5	5	5	5	5	5	3	4	4	2	5	5	1	4	4	4	5	4	2	4	4	2	4	5	2	4	5	1	1	1
-1	25	2	-1	0	0	21	5	4	4	5	5	5	4	5	3	4	5	5	4	4	1	4	4	5	4	4	4	5	4	4	4	4	4	5	3	1	1	1
1	31	4	1	0	0	30	5	4	4	5	5	5	4	4	5	5	3	5	4	4	1	3	3	2	5	5	5	5	4	3	5	5	5	5	5	1	1	1
1	23	2	-1	0	0	28	5	5	5	5	5	5	5	4	4	4	4	5	4	4	1	4	4	5	4	4	5	4	5	5	5	5	5	5	4	1	1	1
1	52	4	-1	1	0	13	4	2	3	5	5	5	5	4	4	4	4	5	4	5	1	5	5	5	5	5	5	5	5	5	5	5	5	5	5	1	1	1
1	23	2	-1	0	0	6	4	3	3	5	5	5	5	4	4	4	4	4	5	5	1	5	5	5	4	5	4	5	5	5	5	5	5	5	5	1	1	1
1	27	3	-1	0	0	8	4	2	4	5	5	5	5	5	4	4	4	4	5	4	1	5	3	4	4	3	4	5	Nan	4	4	5	4	4	5	1	1	1
1	22	2	-1	0	0	14	5	3	5	5	5	5	5	5	5	5	5	2	5	3	1	5	5	5	5	1	2	4	5	5	5	5	4	4	4	1	1	1
1	25	3	-1	0	0	20	5	5	3	5	5	5	5	5	5	4	3	4	5	4	1	4	4	4	3	3	4	3	4	4	5	5	3	4	4	1	1	1
1	22	2	-1	0	0	5	3	5	3	5	5	5	5	4	5	5	5	3	5	5	1	5	5	5	5	4	4	5	5	5	4	4	4	5	5	1	1	1
1	23	2	-1	0	0	20	5	4	3	5	5	5	5	5	5	4	4	5	5	4	1	5	5	4	4	4	5	4	5	5	4	4	4	5	4	1	1	1
1	26	4	1	0	0	26	5	4	4	5	5	5	4	4	5	5	5	5	5	4	1	3	2	3	2	2	5	4	5	5	5	5	5	5	3	1	1	1
1	70	4	1	0	0	17	3	3	5	4	5	5	5	5	5	5	5	5	3	5	1	5	5	5	5	5	4	5	3	3	3	3	3	3	3	1	1	1
1	56	4	1	1	0	30	3	2	4	5	5	5	5	5	5	5	4	5	4	5	1	4	5	4	2	3	4	2	3	5	3	2	2	3	2	1	1	1
1	22	2	-1	0	0	14	4	3	3	5	5	5	5	5	5	5	5	5	4	4	1	3	4	4	5	4	4	4	4	4	4	4	4	5	5	1	1	1
-1	24	3	-1	0	0	14	5	4	2	5	5	5	5	5	5	3	5	5	5	5	1	4	3	4	3	2	4	4	4	4	4	4	5	5	5	1	1	1
1	23	2	-1	0	0	7	4	3	5	5	5	5	4	5	5	5	4	5	5	5	1	4	4	4	4	3	4	4	4	4	4	4	4	4	4	1	1	1
1	24	3	-1	0	0	14	Nan	2	4	5	5	5	5	5	5	5	4	5	5	5	1	4	4	4	4	4	5	5	4	3	3	3	2	3	3	1	1	1
1	24	2	-1	0	0	21	3	3	4	5	5	5	5	5	5	5	5	4	5	5	1	5	5	5	5	5	3	5	5	4	5	5	5	5	5	1	1	1
1	26	3	-1	0	0	21	2	5	5	5	5	5	5	5	5	5	5	4	5	5	1	5	5	5	5	5	4	5	5	5	5	5	5	4	5	1	1	1
1	24	4	1	0	0	30	3	5	5	5	5	5	5	5	5	5	5	5	4	5	1	5	5	5	5	5	5	Nan	Nan	Nan	Nan	Nan	Nan	Nan	Nan	1	1	1
1	22	2	-1	0	0	8	2	3	4	5	5	5	5	5	5	5	5	5	5	5	1	5	4	5	4	5	5	5	5	4	5	5	5	5	5	1	1	1
1	31	3	-1	1	0	14	2	3	4	5	5	5	5	5	5	5	5	5	5	5	1	5	5	5	5	5	5	5	5	5	5	5	5	5	5	1	1	1
1	28	2	-1	0	0	7	4	1	4	5	5	5	5	5	5	5	5	5	5	5	1	5	5	4	4	4	5	4	4	4	3	4	4	3	4	1	1	1
1	25	2	-1	0	0	17	4	3	3	5	5	5	5	5	5	5	5	5	5	5	1	5	5	5	5	5	5	5	5	5	5	5	5	5	5	1	1	1
1	22	2	-1	0	0	24	2	3	5	5	5	5	5	5	5	5	5	5	5	5	1	5	5	5	5	5	5	5	5	4	2	4	2	5	5	1	1	1
1	23	2	-1	0	0	1	2	3	5	5	5	5	5	5	5	5	5	5	5	5	1	5	5	5	5	5	3	5	5	4	5	5	5	5	5	1	1	1
1	24	2	-1	0	0	14	5	3	5	5	5	5	5	5	5	5	5	5	5	5	1	5	5	5	5	5	4	5	5	4	4	4	4	5	5	1	1	1
1	24	2	-1	0	0	12	5	5	5	5	5	5	5	5	5	5	5	5	5	5	1	5	5	5	5	5	5	5	5	5	5	5	5	5	5	1	1	1
1	23	2	-1	0	0	7	5	5	5	5	5	5	5	5	5	5	5	5	5	5	1	5	5	5	5	5	5	5	5	5	4	4	4	5	5	1	1	1
1	59	4	1	0	0	26	5	5	5	5	5	5	5	5	5	5	5	5	5	5	1	1	1	2	1	5	5	5	2	5	5	3	5	2	4	1	1	1
1	28	4	1	0	0	22	5	5	5	5	5	5	5	5	5	5	5	5	5	5	1	2	2	2	4	5	5	5	5	5	5	5	5	5	5	1	1	1
1	73	4	1	1	0	19	5	5	5	5	5	5	5	5	5	5	5	5	5	5	1	1	1	1	1	3	5	5	5	5	5	5	5	5	5	1	1	1
